# Supplementary material for: Higher Potassium Intake and Lower Sodium Intake May Help in Reducing CVD Risk by Lowering Salt Sensitivity of Blood Pressure in the Han Chinese Population
Source: Nutrients. 2022 Oct 21;14(20):4436. doi: 10.3390/nu14204436 (PMC9607620; doi:10.3390/nu14204436)
Supplement: Supplementary file 1 [file nutrients-14-04436-s001.zip]

Archive with 1 entries (1 files):
- nutrients-1895882-supplementary.pdf
